# Supplementary material for: The Deciphering of Growth-Dependent Strategies for Quorum-Sensing Networks in Pseudomonas aeruginosa
Source: Microorganisms. 2023 Sep 15;11(9):2329. doi: 10.3390/microorganisms11092329 (PMC10534576; doi:10.3390/microorganisms11092329)
Supplement: Supplementary file 1 [file microorganisms-11-02329-s001.zip]

Archive with 1 entries (1 files):
- microorganisms-2554164-supplementary.pdf
